# Supplementary material for: Antimicrobial Resistance Genes and Diversity of Clones among Faecal ESBL-Producing Escherichia coli Isolated from Healthy and Sick Dogs Living in Portugal
Source: Antibiotics (Basel). 2021 Aug 20;10(8):1013. doi: 10.3390/antibiotics10081013 (PMC8388948; doi:10.3390/antibiotics10081013)
Supplement: Supplementary file 1 [file antibiotics-10-01013-s001.zip]

Archive with 1 entries (1 files):
- antibiotics-1294598-supplementary.pdf
